# Supplementary material for: In silico Druggability Assessment of the NUDIX Hydrolase Protein Family as a Workflow for Target Prioritization
Source: Front Chem. 2020 May 29;8:443. doi: 10.3389/fchem.2020.00443 (PMC7274155; doi:10.3389/fchem.2020.00443)
Supplement: Supplementary file 2 [file Data_Sheet_1.ZIP]

Archive with 1 entries (1 files):
- ZFN_200K.sdf.gz
